# Supplementary material for: Development and Validation of a Primary Care Electronic Health Record Phenotype to Study Migration and Health in the UK
Source: Int J Environ Res Public Health. 2021 Dec 17;18(24):13304. doi: 10.3390/ijerph182413304 (PMC8707886; doi:10.3390/ijerph182413304)
Supplement: Supplementary file 1 [file ijerph-18-13304-s001.zip]

Archive with 1 entries (1 files):
- ijerph-1428637-supplementary.pdf
